# Supplementary material for: The cellular and molecular basis of the spur development in Impatiens uliginosa
Source: Hortic Res. 2024 Jan 12;11(3):uhae015. doi: 10.1093/hr/uhae015 (PMC10967693; doi:10.1093/hr/uhae015)
Supplement: Web_Material_uhae015 [file web_material_uhae015.zip]

Archive with 8 entries (8 files):
- Fig S1.pdf
- Fig S2.pdf
- Fig S3.pdf
- fig S4.pdf
- Fig S5.pdf
- fig S6.pdf
- fig S7.pdf
- Supplemental Material.docx
